# Supplementary material for: Novel Conductive AgNP-Based Adhesive Based on Novel Poly (Ionic Liquid)-Based Waterborne Polyurethane Chloride Salts for E-Textiles
Source: Polymers (Basel). 2024 Feb 17;16(4):540. doi: 10.3390/polym16040540 (PMC10892050; doi:10.3390/polym16040540)
Supplement: Supplementary file 1 [file polymers-16-00540-s001.zip]

Archive with 1 entries (1 files):
- polymers-2831746-supplementary.pdf
